# Supplementary material for: Effective screening of T cells recognizing neoantigens and construction of T-cell receptor-engineered T cells
Source: Oncotarget. 2018 Jan 13;9(13):11009–19. doi: 10.18632/oncotarget.24232 (PMC5834292; doi:10.18632/oncotarget.24232)
Supplement: Supplementary file 2 [file oncotarget-09-11009-s002.xlsx]

## Sheet: Supplementary Table 1
Supplementary Table 1. List of neoantigen peptides expressed and predicted to HLA-A24:02 with affinities of <500 nM in TE-8 cell line
Cancer cell line	Gene	chromosome:position	cDNA	amino_acid	length	peptide_mut	affinity_mut (nM)	peptide_wt	affinity_wt (nM)	HLA
TE-8	LAMC1	chr1:183102662	3826C>A	P1276T	11	IYASVAQLSTL	14	IYASVAQLSPL	33	HLA-A24:02
	DPY19L4	chr8:95751724	427C>T	L143F	9	LYPEFIASI	21	LYPELIASI	29	HLA-A24:02
	PPL	chr16:4986988	59G>A	R20Q	11	KYSPTVQTQSI	36	KYSPTVQTRSI	76	HLA-A24:02
	RANBP2	chr2:109400115	9433G>C	D3145H	11	IYGDKFEHENF	41	IYGDKFEDENF	81	HLA-A24:02
	ZDHHC18	chr1:27176861	716C>T	A239V	10	FYVFILSLSF	46	FYAFILSLSF	21	HLA-A24:02
	NPHP3	chr3:132424596	1338G>C	K446N	9	TYICVENII	57	TYICVEKII	209	HLA-A24:02
	PPM1D	chr17:58733979	1037G>T	C346F	11	KYLMGEHGQSF	62	KYLMGEHGQSC	7650	HLA-A24:02
	MRPL54	chr19:3762750	52G>T	A18S	11	TWAGWGSWELL	67	TWAGWGAWELL	47	HLA-A24:02
	ZDHHC18	chr1:27176861	716C>T	A239V	9	NYRFFYVFI	70	NYRFFYAFI	38	HLA-A24:02
	SFXN2	chr10:104486800	218T>C	L73P	11	LYAKKPYDSAF	72	LYAKKLYDSAF	88	HLA-A24:02
	TRIM21	chr11:4406942	1001C>A	A334D	11	SYPMVLGDQHF	73	SYPMVLGAQHF	32	HLA-A24:02
	DPY19L4	chr8:95751724	427C>T	L143F	10	LYPEFIASIL	75	LYPELIASIL	98	HLA-A24:02
	NPHP3	chr3:132424596	1338G>C	K446N	11	VYKTYICVENI	83	VYKTYICVEKI	90	HLA-A24:02
	DNAJC16	chr1:15888676	1194G>C	L398F	9	KFSKPFEAF	84	KLSKPFEAF	1077	HLA-A24:02
	ZDHHC18	chr1:27176861	716C>T	A239V	9	RNYRFFYVF	86	RNYRFFYAF	195	HLA-A24:02
	ZDHHC18	chr1:27176861	716C>T	A239V	8	NYRFFYVF	123	NYRFFYAF	123	HLA-A24:02
	CHSY3	chr5:129241137	615C>A	F205L	10	RFIPGRVELF	147	RFIPGRVEFF	194	HLA-A24:02
	PGBD1	chr6:28270042	2411A>G	N804S	9	FYLEHSAHL	164	FYLEHNAHL	307	HLA-A24:02
	PCDHB7	chr5:140553584	1168C>A	P390T	11	TFILKPSVENF	173	PFILKPSVENF	1020	HLA-A24:02
	ZDHHC18	chr1:27176861	716C>T	A239V	8	RFFYVFIL	184	RFFYAFIL	183	HLA-A24:02
	DPY19L4	chr8:95751724	427C>T	L143F	9	QQMSLYPEF	197	QQMSLYPEL	3407	HLA-A24:02
	ZDHHC18	chr1:27176861	716C>T	A239V	10	NYRFFYVFIL	257	NYRFFYAFIL	247	HLA-A24:02
	MRPL54	chr19:3762750	52G>T	A18S	10	TWAGWGSWEL	303	TWAGWGAWEL	245	HLA-A24:02
	ZDHHC18	chr1:27176861	716C>T	A239V	10	RRNYRFFYVF	316	RRNYRFFYAF	716	HLA-A24:02
	ZDHHC18	chr1:27176861	716C>T	A239V	11	FYVFILSLSFL	317	FYAFILSLSFL	92	HLA-A24:02
	MET	chr7:116340263	1125C>G	N375K	10	KYVNDFFKKI	381	KYVNDFFNKI	155	HLA-A24:02
	LTBP2	chr14:74970676	4535T>G	L1512R	10	GYVCRCNPGF	404	GYVCLCNPGF	415	HLA-A24:02
	MMP25	chr16:3108607	1354C>G	R452G	9	GYPGDLSLW	410	GYPRDLSLW	267	HLA-A24:02
	NOL7	chr6:13621024	739C>T	R247W	8	RFKRWWMV	447	RFKRRWMV	1470	HLA-A24:02
	MANEA	chr6:96053772	880C>T	P294S	10	SYDGLFIALL	460	PYDGLFIALL	817	HLA-A24:02
	PLEC	chr8:144993872	10528G>A	E3510K	10	IYKAMRRGLL	462	IYEAMRRGLL	1475	HLA-A24:02
	TTC37	chr5:94852680	2376T>G	H792Q	9	NYYRQAQQL	487	NYYRQAQHL	440	HLA-A24:02
	ZDHHC18	chr1:27176861	716C>T	A239V	11	FFYVFILSLSF	488	FFYAFILSLSF	391	HLA-A24:02
